# Supplementary material for: The Influence of the Auxiliary Ligand in Monofunctional Pt(II) Anticancer Complexes on the DNA Backbone
Source: Int J Mol Sci. 2024 Jun 13;25(12):6526. doi: 10.3390/ijms25126526 (PMC11203703; doi:10.3390/ijms25126526)
Supplement: Supplementary file 1 [file ijms-25-06526-s001.zip]

Archive with 1 entries (1 files):
- ijms-3032918-supplementary.pdf
